# Supplementary material for: Opposing roles for lipocalins and a CD36 family scavenger receptor in apical extracellular matrix-dependent protection of narrow tube integrity
Source: Development. 2026 Jan 12;153(16):dev205309. doi: 10.1242/dev.205309 (PMC12848578; doi:10.1242/dev.205309)
Supplement: Table S3. Source data for Fig. 6C [file develop-153-205309-TableS3.xlsx]

## Sheet: Sheet1
Source data for Figure 6C		Emily Pu
Date	Maternal Genotype	Zygotic Genotype	%live	n
2015-12-17	lpr-1(cs207);scav-2(ok877);csEx683	lpr-1(cs207);scav-2(ok877);csEx683 Tg	6	36
2015-12-17	lpr-1(cs207);scav-2(ok877);csEx683	lpr-1(cs207);scav-2(ok877)	100	39
	UP3210 lpr-1(cs207); scav-2(ok877) csEx683[grl-2::SCAV-2(cDNA);lin-48::mCherry;RDY-2::GFP]
Date	Maternal Genotype	Zygotic Genotype	%live	n
2016-01-07	csEx683	csEx683 Tg	89	53
2016-01-07	csEx683	non-Tg	100	39
	UP3205 csEx683[grl-2::SCAV-2(cDNA);lin-48::mCherry;RDY-2::GFP]
