# Supplementary material for: Opposing roles for lipocalins and a CD36 family scavenger receptor in apical extracellular matrix-dependent protection of narrow tube integrity
Source: Development. 2026 Jan 12;153(16):dev205309. doi: 10.1242/dev.205309 (PMC12848578; doi:10.1242/dev.205309)
Supplement: Table S4. Source data for Fig. S1 [file develop-153-205309-TableS4.xlsx]

## Sheet: Source File.FigS1D
L4 Stage	Worm Name	# of puncta	avg size of lpr-1::sfgfp puncta	avg # of puncta by life stage	avg size of all lpr-1::sfgfp puncta		Worm Name	# nuc-1::mCherry puncta	avg size of nuc-1::mCherry puncta	avg # of puncta by life stage	avg size of all nuc-1::mCherry puncta
L4.0	MAX_UP3665 L4s early Timeline 11262024.lif - worm 103.Slice8_CROP1020x640_green.tif	152	0.184	64.667	0.0987		MAX_UP3665 L4s early Timeline 11262024.lif - worm 103.Slice8_CROP1020x640_red_thres20.tif	111	0.864	100.333	0.6653
	MAX_UP3665 L4s early Timeline 11262024.lif - worm 102.CROP1020x640_slice7_green.tif	42	0.112				MAX_UP3665 L4s early Timeline 11262024.lif - worm 102.CROP1020x640_slice7_red_thres20.tif	107	0.769
	MAX_UP3665 L4s early Timeline 11262024.lif - worm 99.slice10_CROP1020x640_green.tif	0	0				MAX_UP3665 L4s early Timeline 11262024.lif - worm 99.slice10_CROP1020x640_red_thres20.tif	83	0.363
L4.1	MAX_UP3665 L4 timeline 11.19.2024.lif - worm 83_slice15_CROP1020x640_green.tif	27	0.104	21.333	0.0873		MAX_UP3665 L4 timeline 11.19.2024.lif - worm 83_slice15_CROP1020x640_red_thres20.tif	140	0.617	99.667	0.5833
	MAX_UP3665 L4s early Timeline 11262024.lif - worm 100_Slice7_CROP1020x640_green.tif	10	0.069				MAX_UP3665 L4s early Timeline 11262024.lif - worm 100_Slice7_CROP1020x640_red_thres20.tif	97	0.675
	MAX_UP3665 L4 Timeline 11.21.2024.lif - worm 97_CROP1020x640_slice13_green.tif	27	0.089				MAX_UP3665 L4 Timeline 11.21.2024.lif - worm 97_CROP1020x640_slice13_red_thres20.tif	62	0.458
L4.2	MAX_UP3665 L4 timeline 11.19.2024.lif - worm 81_slice6_CROP1020x640_sfgfp.tif	1	0.148	0.8	0.0504		MAX_UP3665 L4 timeline 11.19.2024.lif - worm 81_slice6_CROP1020x640_red_thres20.tif	115	0.537	96.6	0.545
	MAX_UP3665 L4 timeline 11.19.2024.lif - worm 87_slice11_CROP1020x640_green.tif	3	0.104				MAX_UP3665 L4 timeline 11.19.2024.lif - worm 87_slice11_CROP1020x640_red_thres20.tif	119	0.337
	MAX_UP3665 L4 Timeline 11.20.2024.lif - worm 92_slice9_CROP1020x640_green.tif	0	0				MAX_UP3665 L4 Timeline 11.20.2024.lif - worm 92_slice9_CROP1020x640_red_thres20.tif	70	0.667
	MAX_UP3665 L4 timeline 11.19.2024.lif - worm 85_Crop1020x640_slice8_green.tif	0	0				MAX_UP3665 L4 timeline 11.19.2024.lif - worm 85_Crop1020x640_slice8_red_thres20.tif	100	0.528
	MAX_UP3665 L4s early Timeline 11262024.lif - worm 104.slice5_CROP1020x640_green.tif	0	0				MAX_UP3665 L4s early Timeline 11262024.lif - worm 104.slice5_CROP1020x640_red_tres20.tif	79	0.656
L4.3	MAX_UP3665 small L4s Timeline 11152024.lif - worm 74 L4_CROP1020x640_slice4_green.tif	25	0.102	36.3	0.0827		MAX_UP3665 small L4s Timeline 11152024.lif - worm 74 L4_CROP1020x640_slice4_red_thres20.tif	55	0.476	95	0.4631
	MAX_UP3665 small L4s Timeline 11152024.lif - worm 71 L4_CROP1020x640_slice8_green.tif	2	0.06				MAX_UP3665 small L4s Timeline 11152024.lif - worm 71 L4_CROP1020x640_slice8_red_thres20.tif	61	0.994
	MAX_UP3665 small L4s Timeline 11152024.lif - worm 72 L4_CROP1020x640_slice15_green.tif	53	0.081				MAX_UP3665 small L4s Timeline 11152024.lif - worm 72 L4_CROP1020x640_slice15_red_thres20.tif	136	0.312
	MAX_UP3665 L4 timeline 11.19.2024.lif - worm 78 slice7.L4_CROP1020x640_green.tif	24	0.084				MAX_UP3665 L4 timeline 11.19.2024.lif - worm 78 slice7.L4_CROP1020x640_red_thres20.tif	101	0.37
	MAX_UP3665 L4 timeline 11.19.2024.lif - worm 79 L4.slice5_CROP1020x640_green.tif	87	0.119				MAX_UP3665 L4 timeline 11.19.2024.lif - worm 79 L4.slice5_CROP1020x640_red_thres20.tif	90	0.266
	MAX_UP3665 L4 timeline 11.19.2024.lif - worm 86_slice7_CROP1020x640_green.tif	0	0				MAX_UP3665 L4 timeline 11.19.2024.lif - worm 86_slice7_CROP1020x640_red_thres20.tif	118	0.385
	MAX_UP3665 L4 timeline 11.19.2024.lif - worm 88_slice5_CROP1020x640_green.tif	80	0.112				MAX_UP3665 L4 timeline 11.19.2024.lif - worm 88_slice5_CROP1020x640_red_thres20.tif	96	0.263
	MAX_UP3665 L4 Timeline 11.20.2024.lif - worm 90_slice7_CROP1020x640_green.tif	76	0.096				MAX_UP3665 L4 Timeline 11.20.2024.lif - worm 90_slice7_CROP1020x640_red_thres20.tif	168	0.39
	MAX_UP3665 L4 Timeline 11.20.2024.lif - worm 93_slice12_CROP1020x640_green.tif	11	0.096				MAX_UP3665 L4 Timeline 11.20.2024.lif - worm 93_slice12_CROP1020x640_red_thres20.tif	56	0.659
	MAX_UP3665 L4 Timeline 11.20.2024.lif - worm 94.slice8_CROP1020x640_green.tif	5	0.077				MAX_UP3665 L4 Timeline 11.20.2024.lif - worm 94.slice8_CROP1020x640_red_thres20.tif	69	0.516
L4.4	MAX_UP3665.L4 Timeline.11052024.lif - worm 58_slice9_CROP1020x640_green.tif	10	0.063	164.692	0.2234		MAX_UP3665.L4 Timeline.11052024.lif - worm 58_slice9_CROP1020x640_red_thres20.tif	54	0.8	142.385	0.5757
	MAX_UP3665.L4 Timeline.11052024.lif - worm 54 L4.7_CROP1020x640_slice9_green.tif	78	0.297				MAX_UP3665.L4 Timeline.11052024.lif - worm 54 L4.7_CROP1020x640_slice9_red_thres20.tif	70	0.743
	MAX_UP3665.L4 Timeline.11052024.lif - worm 53 L4_CROP1020x640_slice13_green.tif	105	0.159				MAX_UP3665.L4 Timeline.11052024.lif - worm 53 L4_CROP1020x640_slice13_red_thres20.tif	73	0.499
	MAX_UP3665.L4 Timeline.11052024.lif - worm 52 L4_CROP1020x640_slice9_thres40_green.tif	157	0.232				MAX_UP3665.L4 Timeline.11052024.lif - worm 52 L4_CROP1020x640_slice9_red_thres20.tif	105	0.564
	MAX_UP3665.L4 Timeline.11052024.lif - worm 50 L4.4 enriched vulva_CROP1020x640_slice15_green.tif	68	0.125				MAX_UP3665.L4 Timeline.11052024.lif - worm 50 L4.4 enriched vulva_CROP1020x640_slice15_red_thres20.tif	126	0.483
	MAX_2024.11.20.worm44_CROP1020x640-green.tif	79	0.383				MAX_UP3665. L4 Timeline.11052024.lif - worm44_CROP1020x640_slice1_red_thres20.tif	58	0.953
	MAX_UP3665 WormA Setting Adjustments.10252024.lif - Worm S_slice6_CROP1020x640_green.tif	239	0.213				MAX_UP3665 WormA Setting Adjustments.10252024.lif - Worm S_slice6_CROP1020x640_red_thres20.tif	284	0.555
	MAX_UP3665 WormA Setting Adjustments.10252024.lif - Worm O. L4.5_CROP1020x640_slice11_green.tif	251	0.245				MAX_UP3665 WormA Setting Adjustments.10252024.lif - Worm O. L4.5_CROP1020x640_slice11_red_thres20.tif	175	0.439
	MAX_UP3665 WormA Setting Adjustments.10252024.lif - Worm M L4.4_CROP1020x640_slice6_green.tif	153	0.184				MAX_UP3665 WormA Setting Adjustments.10252024.lif - Worm M L4.4_CROP1020x640_slice6_red_thres20.tif	214	0.572
	MAX_UP3665 WormA Setting Adjustments.10252024.lif - Worm K_CROP1020x640_slice5_green.tif	264	0.244				MAX_UP3665 WormA Setting Adjustments.10252024.lif - Worm K_CROP1020x640_slice5_red_thres20.tif	197	0.536
	MAX_UP3665 WormA Setting Adjustments.10252024.lif - Worm J_CROP1020x640_slice6_green.tif	260	0.255				MAX_UP3665 WormA Setting Adjustments.10252024.lif - Worm J_CROP1020x640_slice6_red_thres20.tif	244	0.42
	MAX_UP3665 WormA Setting Adjustments.10252024.lif - Worm I _CROP1020x640_slice9_green.tif	256	0.276				MAX_UP3665 WormA Setting Adjustments.10252024.lif - Worm I _CROP1020x640_slice9_red_thres20.tif	162	0.621
	MAX_UP3665 L4 timeline 11.19.2024.lif - worm 76 slice7.L4_CROP1020x640_green.tif	221	0.228				MAX_UP3665 L4 timeline 11.19.2024.lif - worm 76 slice7.L4_CROP1020x640_red_thres20.tif	89	0.299
L4.5	MAX_UP3665.L4 Timeline.11052024.lif - worm 59_slice7_CROP1020x640_green.tif	109	0.212	209.2	0.2188		MAX_UP3665.L4 Timeline.11052024.lif - worm 59_slice7_CROP1020x640_red_thres20.tif	107	0.486	141.8	0.3966
	MAX_UP3665 WormA Setting Adjustments.10252024.lif - Worm P_CROP1020x640_slice5_green.tif	209	0.174				MAX_UP3665 WormA Setting Adjustments.10252024.lif - Worm P_CROP1020x640_slice5_red_thres20.tif	213	0.402
	MAX_UP3665 small L4s Timeline 11152024.lif - worm 73 L4_CROP1020x640_slice11_green.tif	211	0.219				MAX_UP3665 small L4s Timeline 11152024.lif - worm 73 L4_CROP1020x640_slice11_red_thres20.tif	102	0.321
	MAX_UP3665 L4 Timeline 11.20.2024.lif - worm 91_slice8_CROP1020x640_green.tif	336	0.279				MAX_UP3665 L4 Timeline 11.20.2024.lif - worm 91_slice8_CROP1020x640_red_thres20.tif	126	0.447
	MAX_UP3665 L4s early Timeline 11262024.lif - worm 101_CROP1020x640_slice10_green.tif	181	0.21				MAX_UP3665 L4s early Timeline 11262024.lif - worm 101_CROP1020x640_slice10_red_thres20.tif	161	0.327
L4.6	MAX_UP3665.L4 Timeline.11052024.lif - worm 61_Slice6_CROP1020x640_green.tif	147	0.165	160.8	0.1984		MAX_UP3665.L4 Timeline.11052024.lif - worm 61_Slice6_CROP1020x640_red_thres20.tif	122	0.652	99.6	0.4662
	MAX_UP3665.L4 Timeline.11052024.lif - worm 60_slice7_CROP1020x640_green.tif	90	0.165				MAX_UP3665.L4 Timeline.11052024.lif - worm 60_slice7_CROP1020x640_red_thres20.tif	80	0.517
	MAX_UP3665.L4 Timeline.11052024.lif - worm 55 SLICE7_CROP1020x640_green.tif	142	0.219				MAX_UP3665.L4 Timeline.11052024.lif - worm 55 SLICE7_CROP1020x640_red_thres20.tif	55	0.456
	MAX_UP3665 WormA Setting Adjustments.10252024.lif - Worm Q_CROP1020x640_slice6_green.tif	155	0.219				MAX_UP3665 WormA Setting Adjustments.10252024.lif - Worm Q_CROP1020x640_slice6_red_thres20.tif	156	0.408
	MAX_UP3665 L4 timeline 11.19.2024.lif - worm 82_slice6_CROP1020x64_green.tif	270	0.224				MAX_UP3665 L4 timeline 11.19.2024.lif - worm 82_slice6_CROP1020x640_red_thres20.tif	85	0.298
L4.7	MAX_UP3665 WormA Setting Adjustments.10252024.lif - Worm T_CROP1020x640_slice10_green.tif	227	0.211	290	0.346		MAX_UP3665 WormA Setting Adjustments.10252024.lif - Worm T_CROP1020x640_slice10_red_thres20.tif	152	0.393	143.5	0.3985
	MAX_UP3665 L4 timeline 11.19.2024.lif - worm 80_slice7_CROP1020x640_green.tif	242	0.239				MAX_UP3665 L4 timeline 11.19.2024.lif - worm 80_slice7_CROP1020x640_red_thres20.tif	114	0.437
	MAX_UP3665 L4 timeline 11.19.2024.lif - worm 84_slice7_CROP1020x600_green.tif	353	0.531				MAX_UP3665 L4 timeline 11.19.2024.lif - worm 84_slice7_CROP1020x500_sized to fit worm_red_thres20.tif	158	0.398
	MAX_UP3665 L4 timeline 11.19.2024.lif - worm 89_slice7_CROP1020x640_green.tif	338	0.403				MAX_UP3665 L4 timeline 11.19.2024.lif - worm 89_slice7_CROP1020x640_red_thres20.tif	150	0.366
L4.8	MAX_UP3665.L4 Timeline.11052024.lif - worm 57_Slice11_CROP1020x640_green.tif	141	0.17	197.2	0.2004		MAX_UP3665.L4 Timeline.11052024.lif - worm 57_Slice11_CROP1020x640_red_thres20.tif	56	0.495	114	0.6296
	MAX_UP3665 WormA Setting Adjustments.10252024.lif - Worm R_CROP1020x640_slice9_green.tif	216	0.192				MAX_UP3665 WormA Setting Adjustments.10252024.lif - Worm R_CROP1020x640_slice9_red_thres20.tif	134	0.817
	MAX_UP3665 WormA Setting Adjustments.10252024.lif - Worm N L4.8_CROP1020x640_slice7_green.tif	216	0.2				MAX_UP3665 WormA Setting Adjustments.10252024.lif - Worm N L4.8_CROP1020x640_slice7_red_thres20.tif	129	0.877
	MAX_UP3665 small L4s Timeline 11152024.lif - worm 70 L4_CROP1020x640_slice7_green.tif	250	0.232				MAX_UP3665 small L4s Timeline 11152024.lif - worm 70 L4_CROP1020x640_slice7_red_thres20.tif	117	0.408
	MAX_UP3665 L4 Timeline 11.21.2024.lif - worm 98_CROP1020x640_slice8_green.tif	163	0.208				MAX_UP3665 L4 Timeline 11.21.2024.lif - worm 98_CROP1020x640_slice8_red_thres20.tif	134	0.551
L4.9	MAX_UP3665.L4 Timeline.11052024.lif - worm 46 L4.9 _CROP1020x640_slice20_green.tif	107	0.18	134	0.226		MAX_UP3665.L4 Timeline.11052024.lif - worm 46 L4.9 _CROP1020x640_slice20_red_thres20.tif	96	0.369	119	0.5885
	MAX_UP3665 WormA Setting Adjustments.10252024.lif - Worm L_slice11_CROP1020x640_green.tif	144	0.174				MAX_UP3665 WormA Setting Adjustments.10252024.lif - Worm L_slice11_CROP1020x640_red_thres20.tif	143	0.932
	MAX_UP3665 L4 timeline 11.19.2024.lif - worm 77 L4_CROP1020x640_slice8_green.tif	283	0.461				MAX_UP3665 L4 timeline 11.19.2024.lif - worm 77 L4_CROP1020x640_slice8_red_thres20.tif	125	0.519
	MAX_UP3665 L4 Timeline 11.21.2024.lif - worm 96_CROP1020x640_slice10_green.tif	2	0.089				MAX_UP3665 L4 Timeline 11.21.2024.lif - worm 96_CROP1020x640_slice10_red_thres20.tif	112	0.534
Adult	MAX_UP3665.L4 Timeline.11052024.lif - worm 45 YA_CROP1020x640_slice7_green.tif	0	0	0.333	0.0313		MAX_UP3665.L4 Timeline.11052024.lif - worm 45 YA_CROP1020x640_slice7_red_thres20.tif	97	0.348	105.333	0.5367
	MAX_UP3665.L4 Timeline.11052024.lif - worm 47 Adult_CROP1020x640_slice31_green.tif	0	0				MAX_UP3665.L4 Timeline.11052024.lif - worm 47 Adult_CROP1020x640_slice31_red_thres20.tif	89	0.805
	MAX_UP3665.L4 Timeline.11052024.lif - worm 48 Adult_Crop1020x700(increased crop size to fit frame)_slice12_green.tif	1	0.094				MAX_UP3665.L4 Timeline.11052024.lif - worm 48 Adult_Crop1020x700(increased crop size to fit frame)_slice12_red_thres20.tif	130	0.457
	NOTE: The FIJI algorithm underestimated puncta number and overestimated puncta size because many of the puncta are clustered near each other and get called as one object
