# Supplementary material for: Opposing roles for lipocalins and a CD36 family scavenger receptor in apical extracellular matrix-dependent protection of narrow tube integrity
Source: Development. 2026 Jan 12;153(16):dev205309. doi: 10.1242/dev.205309 (PMC12848578; doi:10.1242/dev.205309)
Supplement: Table S5. Source data for Fig. S3 [file develop-153-205309-TableS5.xlsx]

## Sheet: Sheet1
Source data for Figure S3
ORIGINAL SLPR STRAIN PULSE LAY DATA, SORTED BY % LETHAL
strain	slpr allele	% lethal	n=
UP1321	none	80	85
UP3565	cs238	68	110
UP3544	cs235	63	145
UP3566	cs239	56	89
UP2975	cs131	55	158
UP3554	cs236	52	88
UP3567	cs240	41	114
UP3555	cs237	40	135
UP2976	cs130	36	104
UP3571	cs244	35	188
UP3568	scav-2(cs241)	33	116
UP3602	cs246	31	125
UP2974	scav-2(cs129)	29	120
UP3603	scav-2(cs247)	28	109
UP2973	scav-2(cs128)	13	89
	scav-2 allele	% lethal	n=
UP1321	none	100	63
UP2973	scav-2(cs128)	13	89
UP2973xUP1321	scav-2(cs128)/+	53	74
UP2974	scav-2(cs129)	29	120
UP2974xUP1321	scav-2(cs129)/+	48	75
UP2973xUP2974	scav-2(cs128)/scav-2(cs129)	2	65
