# Supplementary material for: Opposing roles for lipocalins and a CD36 family scavenger receptor in apical extracellular matrix-dependent protection of narrow tube integrity
Source: Development. 2026 Jan 12;153(16):dev205309. doi: 10.1242/dev.205309 (PMC12848578; doi:10.1242/dev.205309)
Supplement: Table S6. Source data for Fig. S4 [file develop-153-205309-TableS6.xlsx]

## Sheet: Source file.figS4B
LET-653(ZP)::SfGFP fluorescence in excretory duct/pore (1.5-fold stage)
Image file name	csIs66 peak
MAX_UP4400 lpr-1.csIs66 1.5folds 5.9.2025.lif - egg1_z34_green	41.9998
MAX_UP4400 lpr-1.csIs66 1.5folds 5.9.2025.lif - egg2_z35_green	63.7432
MAX_UP4400 lpr-1.csIs66 1.5folds 5.9.2025.lif - egg3_z24_green	80.8051
MAX_UP4400 lpr-1.csIs66 1.5folds 5.9.2025.lif - egg4_z26_green	34.8
MAX_UP4400 lpr-1.csIs66 1.5folds 5.9.2025.lif - egg5_z36_green	34.7771
MAX_UP4400 lpr-1.csIs66 1.5folds 5.13.2025.lif - egg12_z31_green	28.2625
MAX_UP4400 lpr-1.csIs66 1.5folds 5.13.2025.lif - egg13_z32_green	58.004
MAX_UP4400 lpr-1.csIs66 1.5folds 5.13.2025.lif - egg14_z35_green	77.2222
MAX_UP4400 lpr-1.csIs66 1.5folds 5.13.2025.lif - egg15_z28_green	45.5008
MAX_UP4400 lpr-1.csIs66 1.5folds 5.13.2025.lif - egg16_z19_green	65.2819
MAX_UP4400 lpr-1.csIs66 1.5folds 5.13.2025.lif - egg17_z25_green.	74.8908
MAX_UP4400 lpr-1.csIs66 1.5folds 5.13.2025.lif - egg19_z31_green	35.7889
MAX_UP4400 lpr-1.csIs66 1.5folds 5.13.2025.lif - egg20_z25_green	34.8934
egg file name	peak csIs66 in duct
MAX_UP3422 csIs66 1.5folds 4.29.2025.lif - egg1_z30_green	63.2022
MAX_UP3422 csIs66 1.5folds 4.29.2025.lif - egg2_z28_green	95.5
MAX_UP3422 csIs66 1.5folds 4.29.2025.lif - egg3_z27_green	40
MAX_UP3422 csIs66 1.5folds 4.29.2025.lif - egg4_z30_green	75
MAX_UP3422 csIs66 1.5folds 4.29.2025.lif - egg5_z25_green	64.8333
MAX_UP3422 csIs66 1.5folds 4.29.2025.lif - egg6_z25_green	81.0478
MAX_UP3422 csIs66 1.5folds 4.29.2025.lif - egg7_32_green	55.5
MAX_UP3422 csIs66 1.5folds 4.29.2025.lif - egg8_z22_green	44.3333
MAX_UP3422 csIs66 1.5folds 4.29.2025.lif - egg9_z26_green	88
MAX_UP3422 csIs66 1.5folds 4.29.2025.lif - egg10_z25_green	63.5
MAX_UP3422 csIs66 1.5folds 4.29.2025.lif - egg11_z28_green	35
MAX_UP3422 csIs66 1.5folds 4.29.2025.lif - egg12_z30_green	56

## Sheet: Source file.figS4D
LET-4::GFP fluorescence in excretory duct/pore (2-fold stage)
egg file name	let-4::gfp peak
ML2578 2folds 3.21.2025.lif - egg1_z18-22_green	39.9056
ML2578 2folds 3.21.2025.lif - egg2_z27-31_green	51.8047
ML2578 2folds 3.21.2025.lif - egg3_z11-15_green	75.0088
ML2578 2folds 3.21.2025.lif - egg4_z43-47_green	24.6061
ML2578 2folds 3.21.2025.lif - egg5_z17-21_green	66.166
ML2578 2folds 3.21.2025.lif - egg6_z20-24_green	53.248
ML2578 2folds 3.21.2025.lif - egg7_z34-38_green	62.8684
ML2578 2folds 3.21.2025.lif - egg8_z48-52_green	19.2152
ML2578 2folds 3.21.2025.lif - egg9_z28-32_green	62.5469
ML2578 2folds 3.21.2025.lif - egg10_z29-33_green	57.4448
Name	let-4::gfp peak
MAX_UP4391 non-balanced lpr-1.let-4.gfp 2folds 4.18.2025.lif - UP4391 NB egg1_z27-31_green	36.1794
MAX_UP4391 non-balanced lpr-1.let-4.gfp 2folds 4.18.2025.lif - UP4391 NB egg2_z20-24_green	33.9081
MAX_UP4391 non-balanced lpr-1.let-4.gfp 2folds 4.18.2025.lif - UP4391 NB egg4_z13-17_green	64.9196
MAX_UP4391 non-balanced lpr-1.let-4.gfp 2folds 4.21.2025.lif - UP4391 NB egg5_z23-27_green	19.2023
MAX_UP4391 non-balanced lpr-1.let-4.gfp 2folds 4.21.2025.lif - UP4391 NB egg6_z34-38_green	27.729
MAX_UP4391 non-balanced lpr-1.let-4.gfp 2folds 4.21.2025.lif - UP4391 NB egg7_z51_55_green	21.9546
MAX_UP4391 non-balanced lpr-1.let-4.gfp 2folds 4.21.2025.lif - UP4391 NB egg10_z13-17_green	46.6262
MAX_UP4391 non-balanced lpr-1.let-4.gfp 2folds 4.25.2025.lif - egg13_z50-54_green	19.8012
MAX_UP4391 non-balanced lpr-1.let-4.gfp 2folds 4.25.2025.lif - egg14_z53-57_green	20.5726
MAX_UP4391 non-balanced lpr-1.let-4.gfp 2folds 4.25.2025.lif - egg15_z17-21_green	44.2
MAX_UP4391 non-balanced lpr-1.let-4.gfp 2folds 4.25.2025.lif - egg16_z38-42_green	21.1134
