# Supplementary material for: Opposing roles for lipocalins and a CD36 family scavenger receptor in apical extracellular matrix-dependent protection of narrow tube integrity
Source: Development. 2026 Jan 12;153(16):dev205309. doi: 10.1242/dev.205309 (PMC12848578; doi:10.1242/dev.205309)
Supplement: Table S7. Source data for Fig. S6 [file develop-153-205309-TableS7.xlsx]

## Sheet: Source File.FigS6A
Dietary phospholipid supplement tests, lpr-1 mutant background (UP2436)
OP50 lpr-1(cs207) UP2436	plate	eggs laid	live L4/Adults	let	let%	OP50+PC plpr-1(cs207) UP2436	plate	eggs laid	live L4/Adults	let	let%	OP50+PE lpr-1(cs207) UP2436	plate	eggs laid	live L4/Adults	let	let%	OP50+LPC lpr-1(cs207) UP2436	plate	eggs laid	live L4/Adults	let	let%
	1	21	2	19			1	34	3	31			1	18	0	18			1	20	4	16
	2	25	2	23			2	32	3	29			2	17	2	15			2	25	1	24
	3	13	0	13			3	30	5	25			3	17	2	15			3	29	5	24
	4	22	2	20			4	29	4	25			4	5	0	5			4	18	1	17
	5	32	2	30			5	22	2	20			5	18	2	16			5	28	5	23
	6	12	1	11			6	38	5	33			6	26	3	23			6	19	2	17
	7	26	3	23			7	22	3	19			7	33	3	30			7	12	1	11
	total	151	12	139	92		total	207	25	182	88		total	134	12	122	91		total	151	19	132	87
	avg brood

## Sheet: Soruce File.FigS6B
Dietary phospholipid supplement tests, pcyt-1 mutant background (UP3561)
EXP2						EXP3						EXP4
date 9/23/2024	pcyt-1(et9)	UP3561				date 9/30/2024	pcyt-1(et9)	UP3561				L1-adult
Plate	OP50	OP50+PC	OP50+PE	OP50+LPC		Plate	OP50	OP50+PC	OP50+PE	OP50+LPC			UP4354 lpr-1;pcyt-1 OP50
1	2	80	30	30		1	0	34	0	22		1	4
2	0	82	36	29		2	0	80	43	16		2	0
3	13	NA	40	0		3	8	46	34	42		3	5
4	18	90	29	2		4	0	42	42	31		4	2
5	13	70	40	37		5	0	73	0	0		5	0
6	20	95	18	0		6	13	98	0	40		6	8
7	0	100	45	62		7	19	69	2	30		7	8
8	0	105	19	25		8	0	90	38	23		8	12
9	12	94	51	NA		9	20	100	45	21		9	0
10	0	45	20	40		10	16	41	20	23		10	0
total brood	78	761	328	225		total brood	76	673	224	248		total brood	39
AVG BROOD	8	85	33	25		AVG BROOD						AVG BROOD
	n=10	n=9	n=10	n=9			n=10	n=10	n=10	n=10	n=10		n=10

## Sheet: Source File.FigS6C
lpr-1; pcyt-1 genetic interaction test - Lethality
TRIAL 1: 8/26/24
Strain	# embryos laid	# live L4-Adult	total inferred let	% let					both trials	Strain	#live	#let	%let
N2	67	65	2	2.99						N2	195	5	2.5
UP3561	39	32	7	17.95						UP3561 pcyt-1 et9)	44	11	2
UP2436	83	2	81	97.6						UP2436 lpr-1 (cs207)	7	213	96.82
UP4354	101	6	65	94.05						UP4354 lpr-1;pcyt-1	12	160	93.02
TRIAL 2: 9/10/24
Strain	# embryos laid	# live L4-Adult	total inferred let	% let
N2	133	130	3	2.25
UP3561	16	12	4	25
UP2436	137	5	132	96.35
UP4354	101	6	95	94.06

## Sheet: Source File.FigS6D
lpr-1; pld-1 genetic interaction test - Lethality
RD1713 pld-1(ok2222)	eggs laid	total let	total live	%let
EXPT 1 6/28/2024 SA	162	17	145	10
EXPT 2 7/12/2024 SA	134	13	121	10				K6
EXPT3 7/12/2024 MS	135	5	130	4
TOTAL	431	35	396	8
UP2436 lpr-1(cs207)	eggs laid	total let	total live	%let
EXPT 1 6/28/2024 SA	132	123	9	93
EXPT 2 7/12/2024 SA	129	110	19	85
EXPT3 7/12/2024 MS	117	110	7	94
TOTAL	378	343	35	91
UP4340 lpr-1; pld-1	eggs laid	total let	total live	%let
EXPT 1 6/28/2024 SA	86	77	9	90
EXPT 2 7/12/2024 SA	169	129	40	76
EXPT3 7/12/2024 MS	169	144	25	85
TOTAL	424	350	74	83
UP4341 lpr-1; pld-1	eggs laid	total let	total live	%let
EXPT 1 6/28/2024 SA	136	100	36	74
EXPT 2 7/12/2024 SA	137	102	35	74
EXPT3 7/12/2024 MS	215	184	31	86
TOTAL	488	386	102	79

## Sheet: Source File.FigS6E
Dietary cholesterol tests in WT vs. UP2436 (lpr-1) - Lethality
EXPT1
Date	Strain	GENOTYPE	Cholesterol	eggs laid	dead embryos	L3	%live	% let	n
12/12/2015	N2	WT	1X	219	0		100	0	219					Cholesterol Concentration			Emily Pu
	N2	WT	5X	180	2		99	1	180				Genotype	0X	1X	5X
	N2	WT	0X	133	3	130	98	2	133				WT expt 1	2	0	1
													WT expt 2	0	0	0
	UP2436	lpr-1(cs207)	1X	237	5	36	15	85	237				lpr-1 expt 1	86	85	90
	UP2436	lpr-1(cs207)	5X	335	1	35	10	90	335				lpr-1 expt 2	97	91	92
	UP2436	lpr-1(cs207)	0X	197	1	28	14	86	197
													numbers are % lethal
EXPT2
Date	Strain	GENOTYPE	Cholesterol	eggs laid	dead embryos	L3	%live		n
2016-01-13	N2	WT	1X	159	0		100	0	159
	N2	WT	5X	140	0		100	0	140
	N2	WT	0X	107	0		100	0	107
	UP2436	lpr-1(cs207)	1X	237	1	21	9	91	237
	UP2436	lpr-1(cs207)	5X	172	0	14	8	92	172
	UP2436	lpr-1(cs207)	0X	92	4	3	3	97	92
