# Supplementary material for: Opposing roles for lipocalins and a CD36 family scavenger receptor in apical extracellular matrix-dependent protection of narrow tube integrity
Source: Development. 2026 Jan 12;153(16):dev205309. doi: 10.1242/dev.205309 (PMC12848578; doi:10.1242/dev.205309)
Supplement: Table S8. Source data for Fig. 1 [file develop-153-205309-TableS8.xlsx]

## Sheet: Sheet1
UP3957 LPR-1::SfGFP + mCh::LPR-3 overlap in puncta, L4.7 stage
Image file Name	lpr-1::SfGFP/mCherry::lpr-3	mCherry::lpr-3/lpr-1::SfGFP	mid-L4 stage
UP3957 midL4s 04.14.2025.lif - UP3957 worm16_z12	0.707	0.192	L4.7
UP3957 midL4s 04.14.2025.lif - UP3957 worm17_z9	0.855	0.155	L4.7
UP3957 midL4s 04.14.2025.lif - UP3957 worm18_z10	0.702	0.263	L4.7
UP3957 midsL4s 04.15.2025.lif - UP3957 worm19_z10	0.77	0.369	L4.7
UP3957 midsL4s 04.15.2025.lif - UP3957 worm22_9	0.731	0.196	L4.7
UP3957 midsL4s 04.15.2025.lif - UP3957 worm24_11	0.631	0.219	L4.7
UP3957 midsL4s 04.15.2025.lif - UP3957 worm25_z11	0.65	0.339	L4.7
UP3957 midsL4s 04.15.2025.lif - UP3957 worm26_z10	0.719	0.27	L4.7
avg. Mander's coeffiecent	0.720625	0.250375
	0.721	0.25
