# Supplementary material for: Opposing roles for lipocalins and a CD36 family scavenger receptor in apical extracellular matrix-dependent protection of narrow tube integrity
Source: Development. 2026 Jan 12;153(16):dev205309. doi: 10.1242/dev.205309 (PMC12848578; doi:10.1242/dev.205309)
Supplement: Table S9. Source data for Fig. 2 [file develop-153-205309-TableS9.xlsx]

## Sheet: Source File.2B
SfGFP::LPR-3 peak fluor intensity in excretory duct/pore (2-fold stage)
Image name	peak sfgfp		AVG peak (5 values)
MAX_UP3666 lpr3.sfGFP 2folds 1.09.2025.lif - 2fold egg1_slice12-16_greenchannelonly	129.3		122.68
MAX_UP3666 lpr3.sfGFP 2folds 1.09.2025.lif - 2fold egg2_Slice8-12_greenchannelonly	115.2		101.86
MAX_UP3666 2folds 1.10.2025.lif - 2fold egg3 bad dic_slices44-48_greenchannelonly	50.2		41.31
MAX_UP3666 2folds 1.10.2025.lif - 2fold egg4_slices23-27_greenchannelonly	101.6		90.13
MAX_UP3666 2folds 1.10.2025.lif - 2fold egg5_slices18-22_greenchannelonly	109.475		97.6484
MAX_UP3666 2folds 1.10.2025.lif - 2fold egg6_slices16-20_greenchannelonly	107.85		96.17
MAX_UP3666 2folds 1.10.2025.lif - 2fold egg7_slices23-27_greenchannelonly	93.75		84.03
MAX_UP3666 2folds 1.10.2025.lif - 2fold egg8_slice33-37_greenchannelonly	66.4		61.28
MAX_UP3666 2folds 1.10.2025.lif - 2fold egg9_slice15-19_greenchannelonly	105.7		94.56
MAX_UP3666 2folds 1.10.2025.lif - 2fold egg10_slices21-25_greenchannelonly	122.4		114.23
	lpr-1;lpr-3::sfgfp peak		avg peak (5 points = 0.222microns)
MAX_UP3862 lpr1;lpr3 2folds 12.17.2024.lif - 2fold egg1_slices37-41_greenchannelonly	35.8038		33.1697
MAX_UP3862 lpr1;lpr3 2folds 12.17.2024.lif - 2fold egg2_slices20-24_greenchannelonly	67.35		60.76
MAX_UP3862 1.09.2025.lif - 2fold egg3_slice19-23_greenchannelonly	52.5806		42.8975
MAX_UP3862 1.09.2025.lif - 2fold egg4_slices17-21_greenchannelonly	44.15		33.25
MAX_UP3862 1.09.2025.lif - 2fold egg5_slices24-28_greenchannelonly	61.95		49.87
MAX_UP3862 1.09.2025.lif - 2fold egg6_slices16-20_greenchannelonly	34.1		30.67
MAX_UP3862 1.09.2025.lif - 2fold egg7_slices14-18_greenchannelonly	53.65		39.48
MAX_UP3862 1.09.2025.lif - 2fold egg8_slices35-39_greenchannelonly	28.6		24.36
MAX_UP3862 1.09.2025.lif - 2fold egg9_slices10-14_greenchannelonly	38.217		32.282
MAX_UP3862 1.09.2025.lif - 2fold egg10_slices20-24_greenchannelonly	34		28.236
MAX_UP3862 1.09.2025.lif - 2fold egg11_slices16-20_greenchannelonly	57.15		52.56

## Sheet: Source file.fig2D
	SfGFP::LPR-3 mean intensity, extraembryonic space (1.5-fold)
	Image Name	area	mean	min	max
1	MAX_UP3666 1.5folds_2.18.2025.lif - egg1_slice20_green.tif	3.992	11.947	0	70
2	MAX_UP3666 1.5folds_2.18.2025.lif - egg2_slice22_green.tif	3.992	9.549	0	77
3	MAX_UP3666 1.5folds_2.18.2025.lif - egg3_slice28_green.tif	3.992	11.625	0	51
4	MAX_UP3666 1.5folds_2.18.2025.lif - egg4_slice25_green.tif	3.992	8.559	0	50
5	MAX_UP3666 1.5folds_2.18.2025.lif - egg5_slice29_green.tif	3.992	11.181	0	50
6	MAX_UP3666 1.5folds_2.18.2025.lif - egg6_slice23_green.tif	3.992	11.952	0	70
7	MAX_UP3666 1.5folds_2.18.2025.lif - egg7_slice23_green.tif	3.992	15.853	0	72
8	MAX_UP3666 1.5folds_2.18.2025.lif - egg8_slice27_green.tif	3.992	8.039	0	51
9	MAX_UP3666 1.5folds_2.18.2025.lif - egg9_slice21_green.tif	3.992	8.57	0	70
10	egg10 was not quantified as it was too old to be a 1.5fold.
11	MAX_UP3666 1.5folds_2.18.2025.lif - egg11_slice24_green.tif	3.992	13.102	0	61
12	MAX_UP3666 1.5folds_2.18.2025.lif - egg12_slice28_green.tif	3.992	9.349	0	51
13	MAX_UP3666 1.5folds_2.18.2025.lif - egg13_slice27_green.tif	3.992	14.563	0	71
	Image Name	area	mean	min	max
1	MAX_UP3862 1.5folds 2.19.2025.lif - egg1_slice20_green.tif	3.992	11.842	0	60
2	MAX_UP3862 1.5folds 2.19.2025.lif - egg2_slice28_green.tif	3.992	16.672	0	71
3	MAX_UP3862 1.5folds 2.19.2025.lif - egg3_slice27_green.tif	3.992	13.936	0	61
4	MAX_UP3862 1.5folds 2.19.2025.lif - egg4_slice28_green.tif	3.992	19.269	0	81
5	MAX_UP3862 1.5folds 2.19.2025.lif - egg5_slice26_green.tif	3.992	13.014	0	60
6	MAX_UP3862 1.5folds 2.19.2025.lif - egg6_slice25_green.tif	3.992	18.872	0	81
7	MAX_UP3862 1.5folds 2.19.2025.lif - egg7_slice22_green.tif	3.992	12.432	0	71
8	MAX_UP3862 1.5folds 2.19.2025.lif - egg8_slice26_green.tif	3.992	13.412	0	52
9	MAX_UP3862 1.5folds 2.19.2025.lif - egg9_slice20_green.tif	3.992	15.974	0	70
10	MAX_UP3862 1.5folds 2.19.2025.lif - egg10_slice25_green.tif	3.992	23.789	0	91
11	MAX_UP3862 1.5folds 2.19.2025.lif - egg11_slice20_green.tif	3.992	22.155	0	92
12	MAX_UP3862 1.5folds 2.19.2025.lif - egg12_slice28_green.tif	3.992	22.889	0	101
13	MAX_UP3862 1.5folds 2.19.2025.lif - egg13_slice26_green.tif	3.992	18.186	0	90
14	MAX_UP3862 1.5folds 2.19.2025.lif - egg14_slice27_green.tif	3.992	31.431	0	102

## Sheet: Source file.fig2F
SfGFP::LPR-3 mean intensity, extraembryonic space (1.5 + 2hrs)
Egg File Name	AVG of 3			Egg File Name	Avg. of 3Means
UP3666 1.5+2hr 1.28.2025.lif - UP3666_1.5+2hr_egg3_fine/alive	17.136			UP3863 1.5+2hr 1.29.2025.lif - UP3862_1.5+2hr_egg1	78.259
UP3666 1.5+2hr 1.28.2025.lif - UP3666_1.5+2hr_egg4_good/alive	7.497			UP3863 1.5+2hr 1.29.2025.lif - UP3862_1.5+2hr_egg2	29.828
UP3666 1.5+2hr 2.06.2025.lif - UP3666_1.5+2hr_egg7	14.917			UP3863 1.5+2hr 1.29.2025.lif - UP3862_1.5+2hr_egg3	35.363
UP3666 1.5+2hr 2.06.2025.lif - UP3666_1.5+2hr_egg8	21.873			UP3863 1.5+2hr 1.29.2025.lif - UP3862_1.5+2hr_egg4	36.568
UP3666 1.5+2hr 2.06.2025.lif - UP3666_1.5+2hr_egg9	16.69			UP3863 1.5+2hr 1.29.2025.lif - UP3862_1.5+2hr_egg5	39.133
UP3666 1.5+2hr 2.06.2025.lif - UP3666_1.5+2hr_egg10	24.311			UP3863 1.5+2hr 1.29.2025.lif - UP3862_1.5+2hr_egg6	48.972
UP3666 1.5+2hr 2.06.2025.lif - UP3666_1.5+2hr_egg11	20.155			UP3863 1.5+2hr 1.29.2025.lif - UP3862_1.5+2hr_egg7	43.092
UP3666 1.5+2hr 2.07.2025.lif - UP3666_1.5+2hr_egg12	5.182			UP3863 1.5+2hr 1.29.2025.lif - UP3862_1.5+2hr_egg8	34.168
UP3666 1.5+2hr 2.07.2025.lif - UP3666_1.5+2hr_egg13	7.054			UP3863 1.5+2hr 1.29.2025.lif - UP3862_1.5+2hr_egg9	47.875
UP3666 1.5+2hr 2.07.2025.lif - UP3666_1.5+2hr_egg14	25.057			UP3863 1.5+2hr 1.29.2025.lif - UP3862_1.5+2hr_egg10	46.998
UP3666 1.5+2hr 2.07.2025.lif - UP3666_1.5+2hr_egg15	5.781			UP3863 1.5+2hr 1.29.2025.lif - UP3862_1.5+2hr_egg11	64.718
UP3666 1.5+2hr 2.07.2025.lif - UP3666_1.5+2hr_egg16	8.499			UP3863 1.5+2hr 1.29.2025.lif - UP3862_1.5+2hr_egg12	80.531
UP3666 1.5+2hr 2.07.2025.lif - UP3666_1.5+2hr_egg17	7.527			UP3863 1.5+2hr 1.29.2025.lif - UP3862_1.5+2hr_egg13	73.552
UP3666 1.5+2hr 2.07.2025.lif - UP3666_1.5+2hr_egg18	15.583			UP3863 1.5+2hr 1.29.2025.lif - UP3862_1.5+2hr_egg14	57.729
				UP3863 1.5+2hr 1.29.2025.lif - UP3862_1.5+2hr_egg15	63.698
				UP3863 1.5+2hr 1.29.2025.lif - UP3862_1.5+2hr_egg16	58.262
