# Supplementary material for: Opposing roles for lipocalins and a CD36 family scavenger receptor in apical extracellular matrix-dependent protection of narrow tube integrity
Source: Development. 2026 Jan 12;153(16):dev205309. doi: 10.1242/dev.205309 (PMC12848578; doi:10.1242/dev.205309)
Supplement: Table S10. Source data for Fig. 3 [file develop-153-205309-TableS10.xlsx]

## Sheet: Sheet1
Source data for Figure 3C
Strain	Genotype	% Lethal	n=
UP2436	lpr-1(cs207)	92	189
UP3167	lpr-1(cs207); scav-2(ok877)	3	367
UP2436 x UP3167 cross	lpr-1(cs207); scav-2(ok877)/+	51	65
UP3291	let-653(cs178)	100	>1000
UP3657	scav-2(ok877); let-653(cs178)	74	164
UP1787	let-4(mn105)	97	319
UP3440	scav-2(ok877); let-4(mn105)	45	145
UP2622	lpr-3(cs144)	100	>1000
UP3261	scav-2(ok877); lpr-3(cs144)	100	38
