# Supplementary material for: Opposing roles for lipocalins and a CD36 family scavenger receptor in apical extracellular matrix-dependent protection of narrow tube integrity
Source: Development. 2026 Jan 12;153(16):dev205309. doi: 10.1242/dev.205309 (PMC12848578; doi:10.1242/dev.205309)
Supplement: Table S11. Source data for Fig. 4 [file develop-153-205309-TableS11.xlsx]

## Sheet: Source file.Fig4C
SfGFP::LPR-3 peak fluorescence intensity in excretory duct/pore
Image name	sfgfp::lpr-3 peak		Image name	sfgfp::lpr-3 peak		Image name	sfgfp::lpr-3 peak
MAX_UP3666 lpr3.sfGFP 2folds 1.09.2025.lif - 2fold egg1_slice12-16_greenchannelonly	129.3		MAX_UP4395 scav-2.SfGFP.lpr-3 2folds 4.22.2025.lif - egg1_z17-21_green	99.2921		MAX_UP4374 2folds 3.13.2025.lif - egg3_z11-15green	104.597
MAX_UP3666 lpr3.sfGFP 2folds 1.09.2025.lif - 2fold egg2_Slice8-12_greenchannelonly	115.2		MAX_UP4395 scav-2.SfGFP.lpr-3 2folds 4.22.2025.lif - egg4_z22-26_green	93.85		MAX_UP4374 2folds 3.13.2025.lif - egg4_z18-22green	82.8709
MAX_UP3666 2folds 1.10.2025.lif - 2fold egg3 bad dic_slices44-48_greenchannelonly	50.2		MAX_UP4395 scav-2.SfGFP.lpr-3 2folds 4.22.2025.lif - egg5_z38-43_green	55.9389		MAX_UP4374 2folds 3.13.2025.lif - egg6_z43-47green	100.559
MAX_UP3666 2folds 1.10.2025.lif - 2fold egg4_slices23-27_greenchannelonly	101.6		MAX_UP4395 scav-2.SfGFP.lpr-3 2folds 4.22.2025.lif - egg6_z33-37_green	71.3		MAX_UP4374 2folds 3.13.2025.lif - egg7_z17-21green	92.5407
MAX_UP3666 2folds 1.10.2025.lif - 2fold egg5_slices18-22_greenchannelonly	109.475		MAX_UP4395 scav-2.SfGFP.lpr-3 2folds 4.22.2025.lif - egg7_z36-40_green	56.9027		MAX_UP4374 2folds 3.13.2025.lif - egg10_z21-25green	106.086
MAX_UP3666 2folds 1.10.2025.lif - 2fold egg6_slices16-20_greenchannelonly	107.85		MAX_UP4395 scav-2.SfGFP.lpr-3 2folds 4.22.2025.lif - egg8_z37-41_green	50.6		MAX_UP4374 2folds 3.13.2025.lif - egg11_z20-24green	118.117
MAX_UP3666 2folds 1.10.2025.lif - 2fold egg7_slices23-27_greenchannelonly	93.75		MAX_UP4395 scav-2.SfGFP.lpr-3 2folds 4.22.2025.lif - egg9_z43-47_green	47.75		MAX_UP4374 2folds 3.20.2025.lif - egg14_z20-24green	94.4811
MAX_UP3666 2folds 1.10.2025.lif - 2fold egg8_slice33-37_greenchannelonly	66.4		MAX_UP4395 scav-2.SfGFP.lpr-3 2folds 4.22.2025.lif - egg10_z14-18_green	142.3		MAX_UP4374 2folds 3.20.2025.lif - egg15_z19-23green	117.928
MAX_UP3666 2folds 1.10.2025.lif - 2fold egg9_slice15-19_greenchannelonly	105.7		MAX_UP4395 scav-2.SfGFP.lpr-3 2folds 4.22.2025.lif - egg11_z40-44_green	61.7		MAX_UP4374 2folds 3.20.2025.lif - egg16_z15-19green	108.453
MAX_UP3666 2folds 1.10.2025.lif - 2fold egg10_slices21-25_greenchannelonly	122.4		MAX_UP4395 scav-2.SfGFP.lpr-3 2folds 4.22.2025.lif - egg12_z20-24_green	107.05		MAX_UP4374 2folds 3.20.2025.lif - egg17_z16-20green	83.7167
			MAX_UP4395 scav-2.SfGFP.lpr-3 2folds 4.25.2025.lif - egg15_z28-32_green	51.8453		MAX_UP4374 2folds 3.20.2025.lif - egg18_z19-23green	73.871
			MAX_UP4395 scav-2.SfGFP.lpr-3 2folds 4.25.2025.lif - egg16_z45-49_green	52.15		MAX_UP4374 2folds 3.20.2025.lif - egg19_z26-30green	124.188
Image name	sfgfp::lpr-3 peak		MAX_UP4395 scav-2.SfGFP.lpr-3 2folds 4.25.2025.lif - egg17_z16-20_green	147.05		MAX_UP4374 2folds 3.20.2025.lif - egg20_z35-39green	63.5666
MAX_UP3862 lpr1;lpr3 2folds 12.17.2024.lif - 2fold egg1_slices37-41_greenchannelonly	35.8038		MAX_UP4395 scav-2.SfGFP.lpr-3 2folds 4.25.2025.lif - egg18_z39-43_green	39.15		MAX_UP4374 2folds 3.20.2025.lif - egg21_z45-49green	61.6874
MAX_UP3862 lpr1;lpr3 2folds 12.17.2024.lif - 2fold egg2_slices20-24_greenchannelonly	67.35		MAX_UP4395 scav-2.SfGFP.lpr-3 2folds 4.25.2025.lif - egg19_z52-56_green	98.2781		MAX_UP4374 2folds 3.20.2025.lif - egg22_z39-43green	65.6456
MAX_UP3862 1.09.2025.lif - 2fold egg3_slice19-23_greenchannelonly	52.5806		MAX_UP4395 scav-2.SfGFP.lpr-3 2folds 4.25.2025.lif - egg20_z38-42_green	50.3
MAX_UP3862 1.09.2025.lif - 2fold egg4_slices17-21_greenchannelonly	44.15		MAX_UP4395 scav-2.SfGFP.lpr-3 2folds 4.25.2025.lif - egg21_z20-24_green	126.5
MAX_UP3862 1.09.2025.lif - 2fold egg5_slices24-28_greenchannelonly	61.95
MAX_UP3862 1.09.2025.lif - 2fold egg6_slices16-20_greenchannelonly	34.1
MAX_UP3862 1.09.2025.lif - 2fold egg7_slices14-18_greenchannelonly	53.65		Image name	sfgfp::lpr-3 peak
MAX_UP3862 1.09.2025.lif - 2fold egg8_slices35-39_greenchannelonly	28.6		MAX_UP4409 let-653 csEx358.sfgfp.lpr-3 6.17.2025.lif - egg1_z35-39_green	25.6349
MAX_UP3862 1.09.2025.lif - 2fold egg9_slices10-14_greenchannelonly	38.217		MAX_UP4409 let-653 csEx358.sfgfp.lpr-3 6.17.2025.lif - egg2_z28-32_green	35.3602
MAX_UP3862 1.09.2025.lif - 2fold egg10_slices20-24_greenchannelonly	34		MAX_UP4409 let-653 csEx358.sfgfp.lpr-3 6.17.2025.lif - egg3_z24-28_green	37.4858
MAX_UP3862 1.09.2025.lif - 2fold egg11_slices16-20_greenchannelonly	57.15		MAX_UP4409 let-653 csEx358.sfgfp.lpr-3 6.17.2025.lif - egg4_z34-38_green	38.3436
			MAX_UP4409 let-653 csEx358.sfgfp.lpr-3 6.17.2025.lif - egg5_z47-51_green	35.0675
Image name	sfgfp::lpr-3 peak		MAX_UP4409 let-653 csEx358.sfgfp.lpr-3 6.17.2025.lif - egg6_z47-51_green	24.3296
MAX_UP4410 2folds 7.9.2025.lif - egg1_z51-55_green	35.3325		MAX_UP4409 let-653 csEx358.sfgfp.lpr-3 6.17.2025.lif - egg7_z32-36_green	35.6851
MAX_UP4410 2folds 7.9.2025.lif - egg2_z30-34_green	65.4665		MAX_UP4409 let-653 csEx358.sfgfp.lpr-3 2fold 6.20.2025.lif - egg8_z42-46_green	54.4464
MAX_UP4410 2folds 7.10.2025.lif - egg4_z27-31_green	97.1098		MAX_UP4409 let-653 csEx358.sfgfp.lpr-3 2fold 6.20.2025.lif - egg9_z19-23_green	51.1943
MAX_UP4410 2folds 7.10.2025.lif - egg5_z30-34_green	70.2834		MAX_UP4409 let-653 csEx358.sfgfp.lpr-3 2fold 6.20.2025.lif - egg10_z20-24_green	48.675
MAX_UP4410 2folds 7.10.2025.lif - egg6_z53-57_green	43.7747		MAX_UP4409 let-653 csEx358.sfgfp.lpr-3 2fold 6.20.2025.lif - egg11_z19-23_green	45.6844
MAX_UP4410 2folds 7.10.2025.lif - egg7_z47-51_green	62.9684		MAX_UP4409 let-653 csEx358.sfgfp.lpr-3 2fold 6.20.2025.lif - egg12_z25-29_green	39.0312
MAX_UP4410 2folds 7.10.2025.lif - egg8_z24-28_green	61.0309
MAX_UP4410 2folds 7.11.2025.lif - egg9_z51-55_green	37.5193
MAX_UP4410 2folds 7.11.2025.lif - egg10_z17-21_green	76.3863
MAX_UP4410 2folds 7.11.2025.lif - egg11_z38-42_green	52.3306
MAX_UP4410 2folds 7.11.2025.lif - egg12_z15-19_green	90.2922
MAX_UP4410 2folds 7.11.2025.lif - egg13_z30-34_green	43.9553
MAX_UP4410 2folds 7.11.2025.lif - egg14_z48-52_green	40.8724
MAX_UP4410 2folds 7.11.2025.lif - egg16_z28-32_green	103.05
MAX_UP4410 2folds 7.11.2025.lif - egg17_z21-25_green	112.062
MAX_UP4410 2folds 7.11.2025.lif - egg18_z18-22_green	92.2481

## Sheet: Source file.Fig4D
synthetic lethal interaction between lpr-1 and let-653(cs262)
Strain	Genotype	% Lethal	n=
UP3746	let-653(cs262 [LET-653::SfGFP])	7	195	Cohen et al 2020
UP3167	lpr-1; scav-2	3	367	from Fig3C
UP4384*	lpr-1; scav-2; let-653(cs262 [LET-653::SfGFP])	99	291
